# Supplementary material for: Limited evidence for genetic differentiation or adaptation in two amphibian species across replicated rural–urban gradients
Source: Evol Appl. 2024 Jun 3;17(6):e13700. doi: 10.1111/eva.13700 (PMC11146147; doi:10.1111/eva.13700)
Supplement: Supplementary file 1 — Table S1. Table S2. Table S3. [file EVA-17-e13700-s002.xlsx]

## Sheet: TableS1
Table S1. The effect of urbanization on frequencies of MHC alleles.
Only MHC alleles ocuuring in at least 20% individuals in at least two geographic regons were tested
P - nominal P values from generalized linear models.
Asterisks denote significance level folowing the Bonferroni correction
Species	Response variable		Urb. Score				Region				Reg*Urb
	Class	Allele	df	ꭕ2	P		df	ꭕ2	P		df	ꭕ2	P
B. bufo	I	5	1	0.7889	0.37		2	3.6444	0.16		2	1.1296	0.57
		6	1	0.5049	0.48		2	24.2797	5e-06	***	2	0.6588	0.72
		7	1	0.7806	0.38		1	17.0887	4e-05	***	1	1.1005	0.29
		8	1	0.6744	0.41		2	11.4376	0.003		2	3.5757	0.17
		9	1	0.4533	0.5		2	0.1396	0.93		2	0.8692	0.65
		10	1	0.5523	0.46		2	6.3282	0.04		2	3.1839	0.2
		11	1	3.3768	0.07		2	21.2337	2e-05	***	2	7.5891	0.02
		12	1	1.0421	0.31		2	6.736	0.03		2	2.9245	0.23
		14	1	11.1771	0.0008	**	2	0.7539	0.69		2	7.6761	0.022
		15	1	3.9817	0.05		2	20.4052	4e-05	***	2	4.1856	0.12
		19	1	0.19	0.66		2	21.4175	2e-05	***	2	0.6841	0.71
	II	1	1	0.168	0.68		2	18.3785	0.0001	**	2	4.4018	0.11
L. vulgaris	I	1	1	12.0373	0.0005	**	2	1.2689	0.53		2	13.6488	0.0011	*
		2	1	1.3263	0.25		2	28.285	7.2e-07	***	2	1.37	0.5
		3	1	6.1895	0.01		2	3.423	0.18		2	7.3642	0.03
		5	1	1.1759	0.28		1	0.5103	0.48		1	0.0479	0.83
		6	1	9.9194	0.0016		2	6.7869	0.03		2	6.3881	0.04
		10	1	12.1366	0.0005	**	2	11.3165	0.003		2	7.5549	0.02
		14	1	8.4197	0.004		2	58.6051	1.9e-13	***	2	4.9292	0.09
		16	1	7.6035	0.006		2	8.7556	0.013		2	12.13	0.002
		23	1	0.0021	0.96		2	2.8234	0.24		2	2.052	0.36
		25	1	0.8089	0.37		1	0.3739	0.54		1	1.4042	0.24
		28	1	0.1504	0.7		1	0.4998	0.48		1	0.7553	0.38
		57	1	1.2629	0.26		2	16.2117	0.0003	***	2	0.1686	0.92
		68	1	0.0029	0.96		2	32.3527	9.4e-08	***	2	0.956	0.62
		138	1	0.4633	0.5		2	24.574	5e-06	***	2	3.5177	0.17
		241	1	7.1465	0.008		2	28.9775	5.1e-07	***	2	6.7683	0.03
	II	1	1	0.9481	0.33		2	12.0709	0.002		2	0.1249	0.94
		9	1	3.6052	0.058		2	14.3926	0.0007	**	2	2.6348	0.27
		40	1	5.3325	0.02		2	0.1	0.95		2	5.0514	0.08
		197	1	1.0635	0.3		2	16.6181	0.0002	**	2	3.2829	0.19
		198	1	1.0423	0.31		2	14.615	0.0007	**	2	3.1793	0.2
		204	1	0.7598	0.38		2	5.9949	0.05		2	5.0947	0.08

## Sheet: TableS2
Table S2. Genes associated with urbanization candidates.
Note, than one gene does not have assigned gene symbol, and one additional gene does not have assigned name
Species	Gene symbol	Gene name
B. bufo	Not Assigned	Not Assigned
B. bufo	A2ML1	alpha-2-macroglobulin like 1
B. bufo	ALPK2	alpha kinase 2
B. bufo	AMPH	amphiphysin
B. bufo	ANKFN1	ankyrin repeat and fibronectin type III domain containing 1
B. bufo	ANKH	ANKH inorganic pyrophosphate transport regulator
B. bufo	ANKS6	ankyrin repeat and sterile alpha motif domain containing 6
B. bufo	ARHGAP29	Rho GTPase activating protein 29
B. bufo	ATG5	autophagy related 5
B. bufo	CADM4	cell adhesion molecule 4
B. bufo	CEP57L1	centrosomal protein 57 like 1
B. bufo	CFH	complement factor H
B. bufo	CP	ceruloplasmin
B. bufo	CTIF	cap binding complex dependent translation initiation factor
B. bufo	DMD	dystrophin
B. bufo	DMPK	DM1 protein kinase
B. bufo	EPB41L3	erythrocyte membrane protein band 4.1 like 3
B. bufo	HDAC2	histone deacetylase 2
B. bufo	HOXA3	homeobox A3
B. bufo	IPCEF1	interaction protein for cytohesin exchange factors 1
B. bufo	IPO5	importin 5
B. bufo	IVNS1ABP	influenza virus NS1A binding protein
B. bufo	KCND3	potassium voltage-gated channel subfamily D member 3
B. bufo	KCNG2	potassium voltage-gated channel modifier subfamily G member 2
B. bufo	KCNH4	potassium voltage-gated channel subfamily H member 4
B. bufo	KCNT2	potassium sodium-activated channel subfamily T member 2
B. bufo	LRRC49	leucine rich repeat containing 49
B. bufo	LRRC4B	leucine rich repeat containing 4B
B. bufo	LRRC7	leucine rich repeat containing 7
B. bufo	LYSMD3	LysM domain containing 3
B. bufo	NXF1	nuclear RNA export factor 1
B. bufo	P2RY2	purinergic receptor P2Y2
B. bufo	PCDH15	protocadherin related 15
B. bufo	PKP4	plakophilin 4
B. bufo	PNLIPRP3	pancreatic lipase related protein 3
B. bufo	RASA4	RAS p21 protein activator 4
B. bufo	RFESD	Rieske Fe-S domain containing
B. bufo	SATB1	SATB homeobox 1
B. bufo	SGPP2	sphingosine-1-phosphate phosphatase 2
B. bufo	SLC27A2	solute carrier family 27 member 2
B. bufo	SLC7A11	solute carrier family 7 member 11
B. bufo	SMARCAD1	SWI/SNF-related, matrix-associated actin-dependent regulator of chromatin, subfamily a, containing DEAD/H box 1
B. bufo	SRGAP3	SLIT-ROBO Rho GTPase activating protein 3
B. bufo	TBCK	TBC1 domain containing kinase
B. bufo	TCF20	transcription factor 20
B. bufo	TCF3	transcription factor 3
B. bufo	TCF3	transcription factor 7 like 1
B. bufo	TPRG1	tumor protein p63 regulated 1
B. bufo	TRAPPC8	trafficking protein particle complex subunit 8
B. bufo	UTP20	UTP20 small subunit processome component
L. vulgaris	4ET	eukaryotic translation initiation factor 4E nuclear import factor 1
L. vulgaris	AKD1A	ankyrin repeat and death domain-containing protein 1A
L. vulgaris	CLIP1	CAP-Gly domain containing linker protein 1
L. vulgaris	CTNA2	catenin alpha 2
L. vulgaris	EMC8	ER membrane protein complex subunit 8
L. vulgaris	EZRI	ezrin
L. vulgaris	FNBP1	formin binding protein 1
L. vulgaris	GEMI5	gem nuclear organelle associated protein 5
L. vulgaris	INSC	INSC spindle orientation adaptor protein
L. vulgaris	ITA11	integrin alpha-11
L. vulgaris	K1644	Not Assigned
L. vulgaris	MRP9	ATP binding cassette subfamily C member 12
L. vulgaris	NOTC2	notch receptor 2
L. vulgaris	PARD3	par-3 family cell polarity regulator
L. vulgaris	PCD19	protocadherin 19
L. vulgaris	PEMT	phosphatidylethanolamine N-methyltransferase
L. vulgaris	PLCB2	phospholipase C beta 2
L. vulgaris	SYHC	syncoilin, intermediate filament protein
L. vulgaris	TM211	transmembrane protein 211
L. vulgaris	TPPP2	tubulin polymerization promoting protein family member 2

## Sheet: TableS3
Table S3. GO enrichment analysis
Type - BP: Biological Process, CC: Celular Component, MF: Molecular Function
Term - name of GO term
Annotated - the number of genes in a category annotated among all genes associated with all SNPs present in a given dataset
Significant - the observed number of genes in a category associated with urbanization candidates
Expcted - the number of genes in a category expected to be associated with urbanization candidates by chance
P - Fisher's exact test P value
Species	Type	GO.ID	Term	Annotated	Significant	Expected	P
B. bufo	BP	GO:0043547	positive regulation of GTPase activity	138	6	1.71	0.0063
B. bufo	BP	GO:0060857	establishment of glial blood-brain barrier	11	2	0.14	0.0077
B. bufo	BP	GO:0021602	cranial nerve morphogenesis	12	2	0.15	0.0091
B. bufo	BP	GO:0032941	secretion by tissue	14	2	0.17	0.0124
B. bufo	BP	GO:0003009	skeletal muscle contraction	14	2	0.17	0.0124
B. bufo	BP	GO:0035065	regulation of histone acetylation	14	2	0.17	0.0124
B. bufo	BP	GO:0031057	negative regulation of histone modificat...	15	2	0.19	0.0142
B. bufo	BP	GO:0034260	negative regulation of GTPase activity	15	2	0.19	0.0142
B. bufo	BP	GO:0071805	potassium ion transmembrane transport	81	4	1	0.017
B. bufo	BP	GO:1905268	negative regulation of chromatin organiz...	18	2	0.22	0.0202
B. bufo	BP	GO:0043967	histone H4 acetylation	19	2	0.24	0.0224
B. bufo	BP	GO:2001243	negative regulation of intrinsic apoptot...	20	2	0.25	0.0247
B. bufo	BP	GO:0090596	sensory organ morphogenesis	201	3	2.49	0.0249
B. bufo	BP	GO:0016575	histone deacetylation	21	2	0.26	0.0271
B. bufo	BP	GO:0033077	T cell differentiation in thymus	21	2	0.26	0.0271
B. bufo	BP	GO:0031397	negative regulation of protein ubiquitin...	22	2	0.27	0.0296
B. bufo	BP	GO:0000045	autophagosome assembly	23	2	0.28	0.0322
B. bufo	BP	GO:0001974	blood vessel remodeling	26	2	0.32	0.0404
B. bufo	BP	GO:0055013	cardiac muscle cell development	28	2	0.35	0.0462
B. bufo	CC	GO:0008076	voltage-gated potassium channel complex	33	4	0.42	0.00069
B. bufo	CC	GO:0005856	cytoskeleton	497	11	6.28	0.00404
B. bufo	CC	GO:0005657	replication fork	13	2	0.16	0.01114
B. bufo	CC	GO:0000792	heterochromatin	18	2	0.23	0.021
B. bufo	CC	GO:0005737	cytoplasm	2443	31	30.88	0.0213
B. bufo	CC	GO:0005643	nuclear pore	19	2	0.24	0.02329
B. bufo	CC	GO:0019867	outer membrane	42	3	0.53	0.02425
B. bufo	CC	GO:0030672	synaptic vesicle membrane	26	2	0.33	0.04187
B. bufo	CC	GO:0030424	axon	300	6	3.79	0.04855
B. bufo	CC	GO:0044306	neuron projection terminus	92	2	1.16	0.04976
B. bufo	MF	GO:0005249	voltage-gated potassium channel activity	29	4	0.36	0.00037
B. bufo	MF	GO:0005524	ATP binding	89	4	1.1	0.02268
B. bufo	MF	GO:0030165	PDZ domain binding	52	3	0.64	0.02524
B. bufo	MF	GO:0005096	GTPase activator activity	94	4	1.16	0.02711
B. bufo	MF	GO:0015318	inorganic molecular entity transmembrane...	275	7	3.39	0.04649
L. vulgaris	BP	GO:0001709	cell fate determination	10	3	0.33	0.0029
L. vulgaris	BP	GO:0006898	receptor-mediated endocytosis	11	3	0.36	0.004
L. vulgaris	BP	GO:1902850	microtubule cytoskeleton organization in...	11	3	0.36	0.004
L. vulgaris	BP	GO:0061326	renal tubule development	14	3	0.46	0.0052
L. vulgaris	BP	GO:0030707	follicle cell of egg chamber development	12	3	0.39	0.0052
L. vulgaris	BP	GO:0008356	asymmetric cell division	12	3	0.39	0.0052
L. vulgaris	BP	GO:0008595	anterior/posterior axis specification, e...	12	3	0.39	0.0052
L. vulgaris	BP	GO:0002066	columnar/cuboidal epithelial cell develo...	13	3	0.43	0.0066
L. vulgaris	BP	GO:0045807	positive regulation of endocytosis	13	3	0.43	0.0066
L. vulgaris	BP	GO:0048599	oocyte development	14	3	0.46	0.0083
L. vulgaris	BP	GO:0007422	peripheral nervous system development	14	3	0.46	0.0083
L. vulgaris	BP	GO:0007405	neuroblast proliferation	16	3	0.53	0.0122
L. vulgaris	BP	GO:0072089	stem cell proliferation	17	3	0.56	0.0145
L. vulgaris	BP	GO:0001933	negative regulation of protein phosphory...	17	3	0.56	0.0145
L. vulgaris	BP	GO:0048469	cell maturation	18	3	0.59	0.0171
L. vulgaris	BP	GO:0007015	actin filament organization	17	3	0.56	0.0172
L. vulgaris	BP	GO:0072657	protein localization to membrane	26	3	0.86	0.018
L. vulgaris	BP	GO:0019752	carboxylic acid metabolic process	20	3	0.66	0.023
L. vulgaris	BP	GO:0044087	regulation of cellular component biogene...	51	5	1.68	0.0261
L. vulgaris	BP	GO:0042461	photoreceptor cell development	11	3	0.36	0.0286
L. vulgaris	BP	GO:0120035	regulation of plasma membrane bounded ce...	55	4	1.81	0.0293
L. vulgaris	BP	GO:0015833	peptide transport	52	4	1.71	0.0294
L. vulgaris	BP	GO:0050794	regulation of cellular process	291	12	9.58	0.0376
L. vulgaris	BP	GO:0001655	urogenital system development	24	3	0.79	0.0377
L. vulgaris	BP	GO:0048103	somatic stem cell division	10	2	0.33	0.0388
L. vulgaris	BP	GO:0032271	regulation of protein polymerization	10	2	0.33	0.0388
L. vulgaris	BP	GO:0042462	eye photoreceptor cell development	10	2	0.33	0.0388
L. vulgaris	BP	GO:0031098	stress-activated protein kinase signalin...	10	2	0.33	0.0388
L. vulgaris	BP	GO:0006913	nucleocytoplasmic transport	10	2	0.33	0.0388
L. vulgaris	BP	GO:0035088	establishment or maintenance of apical/b...	10	2	0.33	0.0388
L. vulgaris	BP	GO:0007424	open tracheal system development	22	3	0.72	0.0421
L. vulgaris	BP	GO:0048546	digestive tract morphogenesis	11	2	0.36	0.0466
L. vulgaris	BP	GO:0048646	anatomical structure formation involved ...	72	5	2.37	0.0487
L. vulgaris	CC	GO:0098797	plasma membrane protein complex	17	4	0.65	0.0025
L. vulgaris	CC	GO:0005912	adherens junction	24	4	0.92	0.0093
L. vulgaris	CC	GO:0099738	cell cortex region	14	3	0.53	0.0128
L. vulgaris	CC	GO:0005829	cytosol	166	11	6.34	0.0134
L. vulgaris	CC	GO:0005789	endoplasmic reticulum membrane	15	3	0.57	0.0156
L. vulgaris	CC	GO:0043296	apical junction complex	15	3	0.57	0.0156
L. vulgaris	CC	GO:0005819	spindle	17	3	0.65	0.0222
L. vulgaris	CC	GO:0097708	intracellular vesicle	58	4	2.21	0.0357
L. vulgaris	CC	GO:0045177	apical part of cell	22	3	0.84	0.0447
L. vulgaris	MF	GO:0005543	phospholipid binding	22	5	0.93	0.0022
L. vulgaris	MF	GO:0042802	identical protein binding	62	6	2.62	0.0355
L. vulgaris	MF	GO:0015631	tubulin binding	16	3	0.68	0.0382
L. vulgaris	MF	GO:0043168	anion binding	51	5	2.15	0.0488
